# Supplementary material for: Sex-Based Differences in Imaging-Derived Body Composition and Their Association with Clinical Malnutrition in Abdominal Surgery Patients
Source: Nutrients. 2026 Mar 5;18(5):839. doi: 10.3390/nu18050839 (PMC12986700; doi:10.3390/nu18050839)
Supplement: Supplementary file 1 [file nutrients-18-00839-s001.zip]

Archive with 1 entries (1 files):
- nutrients-4134115-supplementary.pdf
